# Supplementary material for: Integrating Measures of Fecal Glucocorticoid Metabolites and Giving-Up Densities to Assess Adrenocortical Activity and Well-Being in Zoo-Housed Three-Banded Armadillos (Tolypeutes matacus)
Source: Animals (Basel). 2023 Jun 13;13(12):1975. doi: 10.3390/ani13121975 (PMC10295497; doi:10.3390/ani13121975)
Supplement: Supplementary file 1 [file animals-13-01975-s001.zip]

Archive with 1 entries (1 files):
- animals-2408029-supplementary.pdf
